# Supplementary material for: Aldehyde Dehydrogenase Gene Superfamily in Populus: Organization and Expression Divergence between Paralogous Gene Pairs
Source: PLoS One. 2015 Apr 24;10(4):e0124669. doi: 10.1371/journal.pone.0124669 (PMC4409362; doi:10.1371/journal.pone.0124669)
Supplement: S1 Table — (XLSX) [file pone.0124669.s002.xlsx]

## Sheet: TabS1
	Gene	Transcript Name	AA sequences
A. thaliana	AtALDH2B4	AT3G48000.1	MAARRVSSLLSRSFSASSPLLFRSQGRNCYNGGILRRFGTSSAAAEEIINPSVQVSHTQLLINGNFVDSASGKTFPTLDPRTGEVIAHVAEGDAEDINRAVKAARTAFDEGPWPKMSAYERSRVLLRFADLVEKHSEELASLETWDNGKPYQQSLTAEIPMFARLFRYYAGWADKIHGLTIPADGNYQVHTLHEPIGVAGQIIPWNFPLLMFAWKVGPALACGNTIVLKTAEQTPLTAFYAGKLFLEAGLPPGVLNIVSGFGATAGAALASHMDVDKLAFTGSTDTGKVILGLAANSNLKPVTLELGGKSPFIVFEDADIDKAVELAHFALFFNQGQCCCAGSRTFVHEKVYDEFVEKSKARALKRVVGDPFRKGIEQGPQIDLKQFEKVMKYIKSGIE…
	AtALDH2B7	AT1G23800.1	MASRRVSSLLSRSFMSSSRSIFSLRGMNRGAQRYSNLAAAVENTITPPVKVEHTQLLIGGRFVDAVSGKTFPTLDPRNGEVIAQVSEGDAEDVNRAVAAARKAFDEGPWPKMTAYERSKILFRFADLIEKHNDEIAALETWDNGKPYEQSAQIEVPMLARVFRYYAGWADKIHGMTMPGDGPHHVQTLHEPIGVAGQIIPWNFPLLMLSWKLGPALACGNTVVLKTAEQTPLSALLVGKLLHEAGLPDGVVNIVSGFGATAGAAIASHMDVDKVAFTGSTDVGKIILELASKSNLKAVTLELGGKSPFIVCEDADVDQAVELAHFALFFNQGQCCCAGSRTFVHERVYDEFVEKAKARALKRNVGDPFKSGIEQGPQVDSEQFNKILKYIKHGVEAGAT…
	AtALDH2C4	AT3G24503.1	MENGKCNGATTVKLPEIKFTKLFINGQFIDAASGKTFETIDPRNGEVIATIAEGDKEDVDLAVNAARYAFDHGPWPRMTGFERAKLINKFADLIEENIEELAKLDAVDGGKLFQLGKYADIPATAGHFRYNAGAADKIHGETLKMTRQSLFGYTLKEPIGVVGNIIPWNFPSIMFATKVAPAMAAGCTMVVKPAEQTSLSALFYAHLSKEAGIPDGVLNIVTGFGSTAGAAIASHMDVDKVSFTGSTDVGRKIMQAAAASNLKKVSLELGGKSPLLIFNDADIDKAADLALLGCFYNKGEICVASSRVFVQEGIYDKVVEKLVEKAKDWTVGDPFDSTARQGPQVDKRQFEKILSYIEHGKNEGATLLTGGKAIGDKGYFIQPTIFADVTEDMKIYQDE…
	AtALDH3F1	AT4G36250.1	MEAMKETVEESLREMRETFASGRTRSLKWRKAQIGAIYEMVKDNEDKICNALFQDLGKHSTEAFRDELGVVLRTATVAINCLDKWAVPKHSKLPLLFYPAKGKVISEPYGTVLVLSSWNFPISLSLDPLIGAIAAGNTVLLKSSELSPNASAFLAKTIPAYLDTKAIKVIEGGPDVATILLQHQWDKIFFTGSPKIGRIIMAAAAQHLTPVTLELGGKCPTIVDHHTISKNIKSVVKRIAGGKWGSCNGQACISVDYVLIEKSFAPTLIDMLKPTIKSFFGENPKESGCLSRIANKHHVQRLSRLLSDPRVQASIVYGGSIDEDKLYVEPTILLDPPLDSEIMNEEIFGPILPIITVRDIQESIGIINTKPKPLAIYAFTNDENLKTRILSETSSGSVT…
	AtALDH3H1	AT1G44170.1	MAAKKVFGSAEASNLVTELRRSFDDGVTRGYEWRVTQLKKLMIICDNHEPEIVAALRDDLGKPELESSVYEVSLLRNSIKLALKQLKNWMAPEKAKTSLTTFPASAEIVSEPLGVVLVISAWNYPFLLSIDPVIGAISAGNAVVLKPSELAPASSALLTKLLEQYLDPSAVRVVEGAVTETSALLEQKWDKIFYTGSSKIGRVIMAAAAKHLTPVVLELGGKSPVVVDSDTDLKVTVRRIIVGKWGCNNGQACVSPDYILTTKEYAPKLIDAMKLELEKFYGKNPIESKDMSRIVNSNHFDRLSKLLDEKEVSDKIVYGGEKDRENLKIAPTILLDVPLDSLIMSEEIFGPLLPILTLNNLEESFDVIRSRPKPLAAYLFTHNKKLKERFAATVSAGGI…
	AtALDH3I1	AT4G34240.1	MTKLLEINHIQTLCFAKGFSPARLNVATSPFRISRRGGGGYCSNACIPYRLKFTCYATLSAVVKEQASDFSGKEAALLVDELRSNFNSGRTKSYEWRISQLQNIARMIDEKEKCITEALYQDLSKPELEAFLAEISNTKSSCMLAIKELKNWMAPETVKTSVTTFPSSAQIVSEPLGVVLVISAWNFPFLLSVEPVIGAIAAGNAVVLKPSEIAPAASSLLAKLFSEYLDNTTIRVIEGGVPETTALLDQKWDKIFFTGGARVARIIMAAAARNLTPVVLELGGKCPALVDSDVNLQVAARRIIAGKWACNSGQACIGVDYVITTKDFASKLIDALKTELETFFGQNALESKDLSRIVNSFHFKRLESMLKENGVANKIVHGGRITEDKLKISPTILLD…
	AtALDH5F1	AT1G79440.1	MVIGAAARVAIGGCRKLISSHTSLLLVSSQCRQMSMDAQSVSEKLRSSGLLRTQGLIGGKWLDSYDNKTIKVNNPATGEIIADVACMGTKETNDAIASSYEAFTSWSRLTAGERSKVLRRWYDLLIAHKEELGQLITLEQGKPLKEAIGEVAYGASFIEYYAEEAKRVYGDIIPPNLSDRRLLVLKQPVGVVGAITPWNFPLAMITRKVGPALASGCTVVVKPSELTPLTALAAAELALQAGVPPGALNVVMGNAPEIGDALLTSPQVRKITFTGSTAVGKKLMAAAAPTVKKVSLELGGNAPSIVFDDADLDVAVKGTLAAKFRNSGQTCVCANRVLVQDGIYDKFAEAFSEAVQKLEVGDGFRDGTTQGPLINDAAVQKVETFVQDAVSKGAKIIIG…
	AtALDH6B2	AT2G14170.1	MVRVKQKNLESYRSNGTYPPTWRNPTTSFAPDQHRVSIHSSLKSKTKRRRLYKEADDNTKLRSSSSTTTTTTTMLLRISGNNLRPLRPQFLALRSSWLSTSPEQSTQPQMPPRVPNLIGGSFVESQSSSFIDVINPATQEVVSKVPLTTNEEFKAAVSAAKQAFPLWRNTPITTRQRVMLKFQELIRKNMDKLAMNITTEQGKTLKDSHGDIFRGLEVVEHACGMATLQMGEYLPNVSNGVDTYSIREPLGVCAGICPFNFPAMIPLWMFPVAVTCGNTFILKPSEKDPGASVILAELAMEAGLPDGVLNIVHGTNDTVNAICDDEDIRAVSFVGSNTAGMHIYARAAAKGKRIQSNMGAKNHGLVLPDANIDATLNALLAAGFGAAGQRCMALSTVVF…
	AtALDH7B4	AT1G54100.1	MGSANNEYEFLSEIGLTSHNLGSYVAGKWQANGPLVSTLNPANNQPIAQVVEASLEDYEQGLKACEEAAKIWMQVTAPKRGDIVRQIGDALRSKLDYLGRLLSLEMGKILAEGIGEVQEVIDMCDFAVGLSRQLNGSVIPSERPNHMMLEMWNPLGIVGVITAFNFPCAVLGWNACIALVCGNCVVWKGAPTTPLITIAMTKLVAEVLEKNNLPGAIFTAMCGGAEIGEAIAKDTRIPLVSFTGSSRVGSMVQQTVNARSGKTLLELSGNNAIIVMDDADIQLAARSVLFAAVGTAGQRCTTCRRLLLHESVYDKVLEQLLTSYKQVKIGNPLEKGTLLGPLHTPESKKNFEKGIEVIKSQGGKILTGGKAVEGEGNFVEPTIIEISADAAVVKEELFA…
	AtALDH10A8	AT1G74920.1	MAIPMPTRQLFIDGEWREPILKKRIPIVNPATEEVIGDIPAATTEDVDVAVNAARRALSRNKGKDWAKAPGAVRAKYLRAIAAKVNERKTDLAKLEALDCGKPLDEAVWDMDDVAGCFEFYADLAEGLDAKQKAPVSLPMESFKSYVLKQPLGVVGLITPWNYPLLMAVWKVAPSLAAGCTAILKPSELASVTCLELADICREVGLPPGVLNVLTGFGSEAGAPLASHPGVDKIAFTGSFATGSKVMTAAAQLVKPVSMELGGKSPLIVFDDVDLDKAAEWALFGCFWTNGQICSATSRLLVHESIASEFIEKLVKWSKNIKISDPMEEGCRLGPVVSKGQYEKILKFISTAKSEGATILHGGSRPEHLEKGFFIEPTIITDVTTSMQIWREEVFGPVL…
	AtALDH10A9	AT3G48170.1	MAITVPRRQLFIGGQWTEPVLRKTLPVVNPATEDIIGYIPAATSEDVELAVEAARKAFTRNNGKDWARATGAVRAKYLRAIAAKVIERKSELANLEAIDCGKPLDEAAWDMDDVAGCFEYYADLAEGLDAKQKTPLSLPMDTFKGYILKEPIGVVGMITPWNYPLLMAVWKVAPSLAAGCTAILKPSELASLTCLELADICREVGLPPGVLNILTGLGTEAGAPLASHPHVDKIVFTGSTTTGSSIMTSAAKLVKPVSLELGGKSPIIVFDDVDIDKAVEWTMFGCFWTNGQICSATSRLLVHERIADEFLDKLVKWTKNIKISDPFEEGCRLGPVVSKGQYERVLKFVSNARNEGATVLCGGVRPEHLKKGYFVEPAIVSNVTTSMEIWREEVFGPAL…
	AtALDH11A3	AT2G24270.1	MAGTGLFAEILDGEVYKYYADGEWKTSSSGKSVAIMNPATRKTQYKVQACTQEEVNAVMELAKSAQKSWAKTPLWKRAELLHKAAAILKDNKAPMAESLVKEIAKPAKDSVTEVVRSGDLISYCAEEGVRILGEGKFLLSDSFPGNDRTKYCLTSKIPLGVVLAIPPFNYPVNLAVSKIAPALIAGNSLVLKPPTQGAVSCLHMVHCFHLAGFPKGLISCITGKGSEIGDFLTMHPAVNCISFTGGDTGISISKKAGMIPLQMELGGKDACIVLDDADLDLVASNIIKGGFSYSGQRCTAVKVVLVMESVADELVEKVKAKVAKLTVGPPEENSDITAVVSESSANFIEGLVMDAKEKGATFCQEYKREGNLIWPLLLDNVRPDMRIAWEEPFGPVVPV…
	AtALDH12A1	AT5G62530.1	MYRVFASRALRAKSLCDKSSTSLASLTLSRLNHSIPFATVDAEELSGAHPAEVQSFVQGKWIGSSNHNTLLDPLNGEPFIKVAEVDESGTQPFVDSLSQCPKHGLHNPFKSPERYLLYGDISTKAAHMLALPKVADFFARLIQRVAPKSYQQAAGEVFVTRKFLENFCGDQVRFLARSFAIPGNHLGQQSHGYRWPYGPVTIVTPFNFPLEIPLLQLMGALYMGNKPLLKVDSKVSIVMEQMMRLLHYCGLPAEDVDFINSDGKTMNKILLEANPRMTLFTGSSRVAEKLALDLKGRIRLEDAGFDWKVLGPDVQEVDYVAWQCDQDAYACSGQKCSAQSMLFVHENWSKTPLVSKLKELAERRKLEDLTIGPVLTFTTEAMLEHMENLLQIPGSKLLF…
	AtALDH18B1	AT2G39800.1	MEELDRSRAFARDVKRIVVKVGTAVVTGKGGRLALGRLGALCEQLAELNSDGFEVILVSSGAVGLGRQRLRYRQLVNSSFADLQKPQTELDGKACAGVGQSSLMAYYETMFDQLDVTAAQLLVNDSSFRDKDFRKQLNETVKSMLDLRVIPIFNENDAISTRRAPYQDSSGIFWDNDSLAALLALELKADLLILLSDVEGLYTGPPSDPNSKLIHTFVKEKHQDEITFGDKSRLGRGGMTAKVKAAVNAAYAGIPVIITSGYSAENIDKVLRGLRVGTLFHQDARLWAPITDSNARDMAVAARESSRKLQALSSEDRKKILLDIADALEANVTTIKAENELDVASAQEAGLEESMVARLVMTPGKISSLAASVRKLADMEDPIGRVLKKTEVADGLVLE…
	AtALDH18B2	AT3G55610.1	MTEIDRSRAFAKDVKRIVVKVGTAVVTGKGGRLALGRLGAICEQLAELNSDGFEVILVSSGAVGLGRQRLRYRQLVNSSFADLQKPQMELDGKACAGVGQSSLMAYYETMFDQLDVTVAQMLVTDSSFRDKDFRKQLSETVKAMLRMRVIPVFNENDAISTRRAPYKDSTGIFWDNDSLAALLSLELKADLLILLSDVEGLYTGPPSDSTSKLIHTFIKEKHQDEITFGEKSKLGRGGMTAKVKAAVNAAYGGVPVIITSGYAAENISKVLRGLRVGTLFHQDAHLWAPVVDTTSRDMAVAARESSRKLQALSSEDRKQILHDIANALEVNEKTIKAENDLDVAAAQEAGYEESLVARLVMKPGKISSLAASVRQLAEMEDPIGRVLKKTQVADDLILE…
	AtALDH22A1	AT3G66658.1	MPFWWPLIVLAFAYAICKFLLMLIPPNVPSIDVDASDVLAHGKDTEENSFIYIPPRGRSQQSDKKVQCYEPATMKYLGYFPALSPTEVEERVTLSRKAQKTWAQSSFKLRRQFLRILLKYIIEHQELICEVSSRDTGKTMVDASLGEIMTTCEKITWLLSEGERWLKPESRSSGRAMLHKVSRVEFHPLGVIGAIVPWNYPFHNIFNPMLAAVFSGNGIVIKVSEHASWSGCFYFRIIQAALAAVGAPENLVDVITGFAETGEALVSSVDKMIFVGSTAVGKMIMRNAAETLTPVTLELGGKDAFIICEDADVSHVAQVAVRGTLQSSGQNCAGAERFYVHKDIYTAFIGQVTKIVKSVSAGPPLTGRYDMGAICLQEHSEHLQSLVNDALDKGAEIAV…
P. trichocarpa	PtALDH2B3	Potri.012G078700.1	MAARRISSLLSRSLSASASFLLSRGKNPSRGRSIYRFITAKALEEPITPPVQISYTQHFINGKFVDAASGKTFPAYDPRTGEVIAHVAEGDNEDVNRAVAAARKAFDEGPWPKMSAYERSLIMLRFADLVDKHRDELAALESWNSGKPYEQSAKSELPSFARLFRYYAGWADKIHGLTVPADSNHYVQTLHEPIGVAGQIIPWNFPLIMLAWKVGPALACGNTIVLKSAEQTPLTALHAAKLFQEAGLPPGVLNVVSGYGPSAGAALASHMNVDKLAFTGSTETGKIILELAAKSNLKSVTLELGGKSPFIVCEDADVDKAVELAHHALFFNQGQCCCAGSRTYVHERVYDEFIEKAKARALRRVVGDPFKKGVEQGPQIDSDQFEKVLRYIRSGVESN…
	PtALDH2B4	Potri.015G074100.1	MAARRISSLLSRSLSAPSAPSASTPLLLSRGKNPGRGRGVCSYTQHLINGQFVDAASGKTFPTHDPRTGEVIAHVAEGDAEDVNRAVAAARKAFDEGPWPKMSAYERSLIMLRFADLVDKHRGELAALESWNSGKPYEQSAKSELPSFARLFRYYAGWADKIHGLTVPADGNHHVQTLHEPIGVAGQIIPWNFPLIMFAWKVGPALACGNTIVLKSAEQTPLTALYAAKLFQEAGLPPGVLNVVSGYGPSAGAALACHMDVDKIAFTGSTETGKIILELAAKSNLKAVTLELGGKSPFIVCEDADVDKAVELAHFALFFNQGQCCCAGSRTYVHERVYDEFVEKAKARALRRVVGDPFKKGVEQGPQIDSEQFEKILRYIKSGVESNATLECGGQRFGS…
	PtALDH2B7	Potri.002G189900.1	MAAKKISTVLSRSFSSAAAPPCFFSRVRGGGGQSRLISRYNTTLAAVEDPITPPVSVKYNQLLINGQFVDAASGKTFPTLDPRTGEVIAHVAEGDVEDVNRAVSAARKAFDEGPWPRMTAYERSRIIWRFADLLEKHTDEIAALETWDNGKPYEQSAKIEIPMTVRIFRYYAGWADKIHGLTVPADGPYHVQTLHEPIGVAGQIIPWNFPMLMFSWKVGPALACGNTVVIKTAEQTPLSAVYAAKLFHEAGLPDGVLNVVSGFGPTAGAALASHMDVDKLAFTGSTDTGKIVLELASKSNLKPVTLELGGKSPFIVCEDADVDQAVELSHSAVFFNQGQCCCAGSRTFVHERVYDEFVEKAKARANQRAVGDPFKEGIEQGPQVDSDQFEKILRIIRSG…
	PtALDH2C4	Potri.018G075000.1	MMKYADLIDEHIEELAALDAIDAGKLFSGGKAVDIPNVARLLRYYAGAADKIHGEVLKMSRELHGYTLREPIGVSGHIIPWNFPSSMFFMMSAPALAAGCTMIVKPAEQTPLSALFYGHLAKQAGMPDGVINVITGYGPTAGAAIASHMDVDKVCFTGSTEVGRKIMQAAATSNLKQVSLELGGKSPLLIFDDADVDKAADLALLGILYNKGEICVASSRVFVQEGIYDEFVKKLKEKAKDWVVGDPFDPRSRLGPQVDKQQFDKILSYIEHGKREGASLLTGGKPVGKKGYFIEPTVFTDVKEDMMIATDEIFGPVMSLMKFKTIDEAIKKANNTKYGLAAGIVTKNLDVANTVSRSIRAGTIWINCYFAFDNDCSYGGYKMSGFGRHLGMEALHKFL…
	PtALDH3F1	Potri.007G017100.1	MEGLEGTLAELRDTFKSGRTRSVAWRKSQLRAMIEFVQDNEEEMFKVLDQDLGKHPVEAYRDEVGVVAKSAKLSLSCVEKWMAPKKGNLPLAFFPASAEVMPEPFGVVLIMGSWNFPISLTLDPLIGAISAGNVVVLKPSELSPACSSFLAEAIPKYLDPKSIKVIEGGIDVCEQLLQQNWDKIFFTGSQRVGRIVMTAAAQHLTPVTLELGGKSPAILDSSSNPTNMKVIAKRIVAAKWGSCSGQACIAIDYMLVEEKFASYLIDLLEKTIKQFFGENPRESKSLCKILNKNNFMRLLDLLKDPLIRASVVYGGSVDEETMYIEPTILLNPPLDSQIMTEEIFGPLLPIITLNNIHDSIEFISSRPKPLAIYAFTRDETFKKQILSKTSSGSVTFNDT…
	PtALDH3F2	Potri.001G259100.1	MSSKKAKLPRVALLSSAELVPEPLGFVLIISSWNFPFGLSLEPMIGAIAAGNTMVLKPSELAPASASLLANVLPTYLDNSAVKVIQGGPAVGERLLQQKWDKIFFTGSARVGRIIMSAAVKHLTPVALELGGKCPAVVDSVSSSWDTKVTVNRILVSKFGACAGQACIAIDYILVEKRFASILVELMKVMIKKMFGENPRETNTVARIVNEQHFLRLKNLLSDSAVQNSIVYGGSMDEKNLFVEPTILVDPPLDAAIMTEEIFGPLLPIITLDKVEDSIAFINSKPKPLAIYAFTNNEKFRRRMLSETSSGSLVFNDAVIQYAADALPFGGIGESGIGKYHGKFSFDTFSHYKAVTRRSFLTDFWFRFPPWNDYKLLLLEATYNYDYLGMLLVILGLKR…
	PtALDH3H1	Potri.002G081800.1	MATEEEKQMVFDVEAANMLTKELRDVFASGKTRSYEWRISQLKSMIKMCDEHEEDIVDALHQDLSKPKLESIVYEITMLKNSCTLAIKELKQWMMPEKAKTSLLTFPSSAEIVPEPLGVVLIISAWNYPFLLSLDPLVGAIAAGNAMVLKPSEFSPATSSLLAKLLPEYLDISSIKVVEGAVSETSALLEQKWDKIFYTGNGIVGRIVMAAAAKHLTPVVLELGGKSPAVVDSAIDLQIATRRLIAGKWGCNNGQACVSPDYIITTKDCADKLVDSLKKELETFYGKNPLESKDLSRIVNSKHFSRLTKLLDEDKVSRKIVYGGERDEANLKISPTILVDVPCDSLIMKEEIFGPLLPILIVSKIEDSFDMINSGTKPLAAYLFTNNKKLKEQFVMSVS…
	PtALDH3H2	Potri.005G179300.1	MATKEEENTVFDVEAANVLTKELRDVFASGKTRSYEWRISQLKSIVKMCDEHEEDIVDALRQDLSKPQLESIVYELTMVKNSCTLAIKELKHWMMPEKAKTSLTTFPSSAEIVSEPLGAVLIISAWNYPFLLSMDPLIGAIAAGNAMVLKPSEVAPATSSLLAKLLPEYLDCSSIKVVEGAVSETSALLEQKWDKIFYTGNGRVGRIVMAAAAKHLTPVVLELGGKSPVVVDSGIDIQIATRRIIVGKWGCNNGQACISPDYIITTKDCAEKLVDSLKKELEAFYGKNPLESKDLSRIVNSNHFSRLTKLLDEDKVSGKIVYGGERDEANLRIAPTILLGVPQNSLIMKEEIFGPLLPILTVSKIEDSFDIIKSGTKPLAAYLFTNNKKLKEQFLMSVS…
	PtALDH3I1	Potri.001G412900.1	MRSLCVEPFQNLSVVDTGARRAFTHCSPWKTNHKHEAVLSFPLSSPIRKSLCICLSSSANLPVMMEEKKQTFDANEAAWLVKELNESFRTGKTKSYEWRVSQLKGIEKMVVEREKDICEALYKDLSKPEYEAFVSEIAMVKSSCEEALKELKQWMKPEKAKTSMATYPSSAEIVSEPLGAVLVISTWNYPFSLSVKPVIGAITAGNAVVLKPSEIAPATSSLLSKLFEEYLDRSAVRVLEGGVLETTALLDQKWDKIFYTGSPRVGRIVMTAAAKHLTPVVLELGGKCPAVIDSDVDLQVTVRRIIAGKWQLNNGQACISVDYIITTKEFAPKLIDALRKGIEEFFGTDPMESKDISCIVSSNHFSRLESLMDDYKVFNKIVVGGQRNQKKLKIAPTIF…
	PtALDH3I2	Potri.005G069800.1	MTEGKKQPFDANEAPSLVKELKESFRTGRTRSYEWRVSQLKGIEKMVEEREKDISEALYKDLSKPEFEAFVSEIAAVKSSCEEALKELKQWMKPEKAKTSMTAYPSSAEIVSEPLGAVLVISTWNYPFLLSIDPVIGAIAAGNAVVLKPSEIAPVTSSLLSELFEEYLDSSAVRVVEGAVPETAALLEQKWDKIFYTGSPRVGRIVMTAAAKHLTPVVLELGGKCPVVVDSDVDLQVTARRIIAGKWQLNNGQACISVDYIIATKDFAPKLIDALRNGIEEFFGADPMESKYISRIVSSNHFSRLERLLDEYKVFNKIVVGGQRNQKKLKIAPTIFLDVPEDSQLMQEEIFGPLLPIITVENVKDSIDLINSKPEPLVAYLFTNNQKLRNDFVQNVSCG…
	PtALDH5F1	Potri.010G174000.1	MTLGRIALARIPATRCKIHSLFSAPHSSSSTNRTSPPLSRHMSMKSENLVSKLTSSGLLKTQGLIDGKWVDANDGDTIKVLNPATGEVVAIVPCMGQSETNNAISSAYDAFRSWSKLTASERSQRIRKWYDLLIAHKEELGQLITLEQGKPLKEAMGEVSYGASFIEFYAEEAKRVYGDIIPATLGDRRLFVLKQPVGVVGAITPWNFPLAMITRKVGPALACGCTVVLKPSELTPLTALAAAELALQAGIPPGVLNVVMGKAPDIGDALLASHEVRKITFTGSTAVGKKLMAGAAGTVKRLSLELGGNAPCIVFDDADLDVAVKGSLAAKFRNSGQTCVCANRIIVQEGIYDKFADSFSKAVQSMQVGDGFSEGVTQGPLINEAAVQKVESFVQDAIF…
	PtALDH6B1	Potri.001G283100.1	MLLLRSSIQRARNLKALKPSIFALRSSYCFSTGAAEPSSSLPSPPRVPNLIGGKFVDSQSSSTIDVINPATQEAVSRVPFTTNEEFRAAVSAAKQAFPAWRNTPITTRQRVMLKLQELIRRDIDKLAMNITTEQGKTLKDAHGDVFRGLEVVEHACGMATLQMGEYVPNVSNGIDTFSIREPLGVCAGICPFNFPAMIPLWMFPVAVTCGNTFILKPSEKDPGASIILAELAMEAGLPDGVLNIVHGTNDVVNAICDDDDIRAISFVGSNTAGMHIYSRASAKGKRVQSNMGAKNHAIVLPDANVDATLNALVAAGFGAAGQRCMALSTVVFVGDPESWENKLVERAKSLKVNSGMEPDADLGPVISKQAKERVCRLIQSGVESGARLLLDGRNIVVPG…
	PtALDH6B2	Potri.001G283300.1	MLLLRSSIRRARNLKALKPSIFALRSSYCFSTGAAEPSSSLPSPPRVPNLIGGKFVDSQSSSTIDVINPATQEAVSPVPLTTNEEFRAAVSAAKQAFPAWRNTPITTRQRVMLKLQELIRRDIDKLAMNITTEQGKTLKDAHGDVFRGLEVVEHACGMATLQMGEYVPNVSNGIDTFSIREPLGVCAGICPFNFPAMIPLWMFPVAVTCGNTFILKPSEKDPGKDYLVYILCIIFGALSLQGTSVC*
	PtALDH6B3	Potri.009G078600.1	MLPLKISIQRARNLKALKPSIFALRSSYYFSTGVVEPSSSLRSPPRVPNLIGGKFVDSQSSSTIDVINPATQEVVSQIPLTTNEEFKAAVSAAKHAFPAWRNTPITTRQRVMLKLQELIRRDTDKLAMNITTEQGKTLKDAHGDVFRGLEVVEHACGMATLQMGEYVPNVANGIDTFSIREPLGVCAGICPFNFPAMIPLWMFPVAVTCGNTFVLKPSEKDPGASIILAELAMEAGLPNGVLNIVHGTNDIVNAICDDDDIRAISFVGSNTAGMHIYSRASAKGKRVQSNMGAKNHAIVLPDANTDATLNALVAAGFGAAGQRCMALSTVVFVGDSQSWENKLVECAKSLKVNAGTEPDADLGPVISKQAKERVCKLIESGVESGARLLLDGRNIVVPG…
	PtALDH6B4	Potri.009G078700.1	MTDIQSSSGSGLDEAQMQMQPPPPGTFVDREELIQHVGDFAVSQGYVVTIKQSKRERVVVLGCDRGGVYRNRKKADEETSAERKRRKRSGSRLTNCPFEAVGKKDDGLWVLTIKNGTHNHEPLKDITEHPSARRFSESEIVLIKEMTEAGLKPRQILKRLRQSNPELLSTPKHVYNVKAKLRQGNMTGRNFKSLRPEKSAGRDKHLSIAEPSWRQRYPMRVPNFIGGRLVNSQSFASIDVINPATQQVVSQVPLTTNEEFRAAVFAAKRAFPQWRDTPITTRQRIMFKFQELIRRDIDKLAMSITTEHGKTLKDAHGDVLRGLEVVEHACGLASLQIGEFVSNISSGIDTYSIREPLGVCAGICPFEFPAMIPLWIFPIAVTCGNTFILKPSEKDPGAS…
	PtALDH6B5	Potri.005G147700.1	MWVLNIKNGEHNHEPLKDMSEHPYSRRFSEEEVRQIRMMTEAGVKPRQVLKALKQSNPELQSTPRHLYNLKAKIRQGGLSDRSLKSWRPNRSVLVNTSASSTGESLKEDRQPMKVPNFIGGKFVVSQGCTIIDVLNPATQEVVSHLPLTTYEEFKDAVIAAKRAFPSWKNMPIATRQRVMFRFQELIRRDMDKLATSITSEQGKTLKGALGDVLCGLEAVEHACAMATLQMGEFVPNASNGIDTYCIREPLGVCAGICPFNFPAMIPLWMFPIAVTCGNTFVLKPCEKNPGASMILAALAVEAGFPDGVLNVIHGTNDIVNYICDDDDVKAISFIGSDLAGLHIYARAAARGKRVQSNIGGKNHAIILPDASIDDTLNALVAAGFGAAGQRCMALSTAV…
	PtALDH7B3	Potri.001G167100.1	MSFARKEYEFLSEIGLSSRNLGCYVDGTWKANGPVVTSVNPANNQAIAEVVEGSVEDYEEGMRACSEAAKIWMQVPSPKRGEIVRQIGDALRTKLQELGRLVSLEMGKILPEGIGEVQEIIDMCDFCVGLSRQLNGSVIPSERPNHAMLEMWNPLGIVGVITAFNFPCAVLGWNACIALVCGNCVVWKGAPTTPLITIAMTRLVAGVLEKNNLPPAIFTSFCGGADIGQAIAKDTRISLVSFTGSSKVGLMLQQTVNQRFGKCLLELSGNNAIIIMDDADIQLAVHSVLFAAVGTAGQRCTTCRRLLLHESIYQRVLDQLLDVYKQVKIGNPLEKGNLLGPLHTSESRKSFERGIEIIKSQACKILIGGSVIESEGNFVQPTIVEISPNADVVKEELFA…
	PtALDH7B4	Potri.003G067700.1	MGFARKEYEFLSEIGLSSRNLGCYVDGTWKANGPVVTSVNPANNQAIAEVVEGSIEDYEEGMRACSEAAKIWMQVPSPKRGEIVRQIGDALRTKLQQLGRLVSLEMGKILPEGIGEVQEIIDMCDFSVGLSRQLNGSVIPSERPNHAMLEMWNPLGIVGVITAFNFPCAVLGWNACIALVCGNCVVWKGAPTTPLITIAMTRLVAGVLEKNNLPPAIFTSFCGGADIGQAVAKDTRIPLVSFTGSSKVGLMVQQIVNQRFGKCLLELSGNNAIIVMDDANIQLAVRSVMFAAVGTAGQRCTTCRRLLLHESIYQRVLDQLLDVYKQVKIGDPLEKGTLLGPLHTSESRKSFEKGIEIIKSQGGKIITGGSVIESEGNFVQPTIVEISPNADVVKEELFA…
	PtALDH10A8	Potri.012G075600.1	MAIHLPNRQLFIDGEWRETVLKKRIPVINPATEQIIGDIPAATAEDVEIAVEAAKKAFSRNKGKDWSSASGAYRARYLRAIAAKITERKSELGKLEAIDSGKPLDEALWDMDDVAGCFEYYADLAEGLDTKQKAPVSLPMETFKSFVLKEPLGVVALITPWNYPLLLATWKVAPALAAGCTAILKPSELASVTCLELGEVCREVGLPPGVLNILTGLGTEAGAPLASHPHVDKVAFTGSTATGSRIMASAAQMVKPVSMELGGKSPIIVFEDVDLDKAAEWTLFGCFWTNGQICSATSRLLVHESIASEFLDKLVKWTKKIKISDPFEEGCRLGPLVSGEQYDKILKFIATAKSEGATILSGGDRPKHLNKGFFVEPTIIIDVTTSMQIWREEVFGPVL…
	PtALDH10A9	Potri.015G070600.1	MAIHLPIRQLFIDGEWREPVLKKRIPVINPATEQIVGDIPAATAEDVEIAVEAARKAFSRNKGQDWPSTSGAYRAKYLRAIAAKITEKKSELGKLEVIDCGKPLDEALWDMDDVAGCFEYYADLAEGLDAKQKAPVSLPMETFKSYVLKEPLGVVALITPWNYPLLMGAWKVAPALAAGCTAILKPSELASVTCLELAEVCREVGLPPGVLNILTGLGTEAGAPLASHPHVDKVAFTGSSATGSKIMASAAQMVKPVSMELGGKSPIIVFEDVDLDKAVEWTLFGCFWTNGQICSATSRLLVHESIASEFLDRLVKWTKKIKISDPFEEGCRLGPVVSGGQYEKVLEFIATARSEGATILSGGDRPKHFTKGFFVEPTIITDVTTSMQIWREEVFGPVL…
	PtALDH11A1	Potri.006G186800.1	MAGTGMFSEILDGDLYKYYSDGEWKKSSSGKTVSIVNPTTRKTQYKVQACTQEEVNKVMESAKSAQKAWAKTPLWKRAELLHKAAAILKEHKAPIAECLIKEIAKPAKDSVTEVVRSGDLISYTAEEGVRILGEGKFLVSDSFPGNDRTKYCLTSKIPLGVVLAIPPFNYPVNLAVSKIGPALIAGNSLVLKPPTQGAVSCLHMVHCFHLAGFPKGLISCVTGKGSEIGDFLTMHPGVNCISFTGGDTGIAISKKAGMIPLQMELGGKDACIVLEDADLDLVAANIIKGGFSYSGQRCTAIKVVLVMESVADALVEKVKARVAKLRVGPPENDCDITPVVTESSANFIEGLVMDAKEKGATFCQQYKREGNLIWPLLLDNVRPDMRIAWEEPFGPILPV…
	PtALDH11A2	Potri.018G109700.1	MAGTGVFSEILDGDAYKYYSDGEWKKSSSGKTVAIVNPTTRKTQYKVQACNQEEVNKVMELAKSAQKTWAKTPLWKRAELLHKAAAILKEHKAPIAECLIKEIAKPAKDSVTEVVRSGDLISYTAEEGVRILGEGKFLVSDSFPGNERTKYCLTSKIPLGVVLAIPPFNYPVNLAVSKIGPALIAGNSLVLKPPTQGAVSCLHMVHCFHLAGFPKGLISCVTGKGSEIGDFLTMHPGVNCISFTGGDTGISISKKAGMIPLQMELGGKDACIVLEDADLDLVAANIIKGGFSYSGQRCTAIKVVLVMESVADALVEKVKARVAKLRVGPPEDDCDITPVVTESSANFIEGLVTDAKEKGATFCQQYKREGNLIWPLLLDNVRPDMRIAWEEPFGPILPV…
	PtALDH11A3	Potri.018G020600.1	MAGTSVFAELVDEDTTVFKFYSDGEWKKSTSGKLVSIINPTTRKTQYKVQACTQEEVNKIIEAAKTAQKSWAKTPLWKRAELLHKAAAILKEHRAPIAECLVKEIAKPAKDAVTEVVRSGDLVSYCAEEGVRILGEGKFLVSDSFPGNERTKYCLTSKIPLGVVLAIPPFNYPVNLAVSKIAPALIAGNSIVLKPPTQGAVAALHMVHCFHLAGFPKGLVSCVTGKGSEIGDFLTMHPGVSCISFTGGDTGIAISKKAGMIPLQMELGGKDACIILEDGDLDLAAANIIKGGFSYSGQRCTAVKVILIMESVADTLVEKVKAKVAKLTVGPPEDDCDITPVVTESSANFIEGLVMDAKQKGATFCQEYKREGNLIWPLLLDNVRPDMRIAWEEPFGPVL…
	PtALDH12A1	Potri.015G064200.1	MMYGFLVCRASQKATRNWLSSFNLSRSVHSLPFATVDAEGISGSQPAKVHNLVQGKWIGSSTWNTIVDPLNGEPFIKIAEVDETGTQPFVESLSKCPKHGLHNPFKSPERYLLYGDITAKAAHMLAVPKVSDFFTRLIQRVAPKSYQQALGEVQVTQKFLENFSGDQVRFLARSFAVPGNHLGQQSHGFRWPYGPVAIITPFNFPLEIPLLQLMGALYMGNKPILKVDSKVCIVMEQMIRLLHHCGMPLSDVDFINSDGKTMNKLLLEANPQMTLFTGSSKVAEKLAVDLKGRIKLEDAGFDWKILGPDVNEVDYIAWVCDQDAYACSGQKCSAQSILFMHENWSATSLISKMKDLAERRKLEDLTIGPVLTLTTEAMLDHMNKLLQIPGSKLLFGGKP…
	PtALDH18B1	Potri.008G060200.1	MSDLDRSRAFFNDVKRLIIKVGTAVVTRADGRLALGRLGALCEQIKDLSSLGYEVIVVTSGAVGLGRQRLKYRRFVNSSFSDLQKPQVDLDGKACAAVGQNSLMALYDTMFSQLDVTSAQLLVTDRDFKNKDFRKQLDETVQSLLALRVIPIFNENDAVSTRKAPYEDSSGIFWDNDSLAALLALELKADLLVLLSDVEGLYSGPPSDPRSKLIHTYIKEIHQSEITFGDKSRVGRGGMTAKVKAAVNAAYAGIPVVITSGYAPENIIKVLQGERVGTLFHQDAHLWALDKEVGGREMAVAARESSRRLQALSSQDRNKILLDVADALEANEKLINIENEADVVAAQEAGLEKSLISRLALKPGKIKSLANTIRVLANMDDPIGCILKRNELADGLVLE…
	PtALDH18B2	Potri.010G198400.1	MNGTDPSRGFFKDVKRLIIKVGTAVVTRTDGRLALGRLGALCEQIKDLNSLGYEVIVVTSGAVGLGRQRLKYRRLVNSSFADLQKPQVDFDGKACAAVGQNNLMALYDTLFSQLDVTSAQLLVTDSDFRDKGFRKQLDQTVKSLLALRVIPIFNENDAVSTRRAPYEDSSGIFWDNDSLAALLALELKADLLVLLSDVEGLYSGPPSDPQSKLIHTYIKEIHQSEITFGDKSRVGRGGMTAKVKAAVNAAYAGIPVVITSGYAPENIMKVLQGERVGTLFHQDAHLWVPVKEVSGREMAVAARESSRRLQALSSQDRKKILLGVADALEANEKLIKIENEADVAAAQQAGLEKSLISRLALKPGKIESLANSIRVLANMEDPIGRVLKRTELADGLLLE…
	PtALDH22A1	Potri.008G106000.1	MAFWWPLIVAASAYAICRFLLMLIPFNVPSIDVDASDVTEGNQTQENSFIYIPPRGRAQQSDKKVQCYEPATMKYLGFFPALSPAEVHDRVAQARKAQKIWAESSFKQRRQFLRILLKYIIEHQELICEVSSRDTGKTMVDASLGEIMTTCEKITWLLSEGEKWLKPEYRCSGRAMFYKKSRVEFHPLGVIGAIVSWNYPFHNIFNPMLAAVFSGNSIVIKVSENASWSGLFYFRIIQAALAAVGAPENLVDVITGFAETGEALVSSVDKIIFVGSPGVGKMIMRNASDTLIPVTLELGGKDPFIVCEDADVSHVAQIAVRAVLQSSGQNCAGAERFYVHRDIYSSFVSEVTKIVKSVSVGPPLAGRYDMGAICLQEHSDKLQILVNDALEKGAEIVVR…
V. vinifera	VvALDH2B4	GSVIVT01007784001	MAARRISSLLSRSLSVSSAFSLSLGKNFNRGKSIHRFSTAAAAAVEELITPTVQINYTQLLINGQFVDAASGKTFPTFDPRTGEVIANVAEGDAEDINRAVSAARKAFDEGPWPRMSPYERSRILLRFADLAEKHNDELAALETWNNGKPYEQAAKAELPLFVRLFRYYAGWADKIHGLTVQADGPHHVQILHEPIGVAGQIIPWNFPLMMFAWKVGPALACGNTIVLKTAEQTPLTALFAAKLFHEAGLPPGILNIVSGYGPTAGAALASHMDVDKIAFTGSTDTGKIVQELASKSNLKPVTLELGGKSPFIVCEDADIDQAVELAHFALFFNQGQCCCAGSRTFVHESVYDEFIEKAKARALSRTVGDPFKKGIEQGPQIDPEQFAKVLRYIRSGIE…
	VvALDH2B8	GSVIVT01020224001	MTIPRISSLLSRSFTSSASSALLSSIGRNSSRRGGIFRYSTAAVVEEPINPSVNVNYTQLLINGQFVDAATGKTFETLDPRTGNVIASVAEGDAEDVNRAVSAARKAFDEGPWPRMSPYERSKILLRFADLLEKHNDEIAALETWDNGKPFEQAAKAEVPLVIRLMRYYAGWADKIHGLTVPADGLHQVQTLHEPIGVAGQIIPWNFPLLMYAWKIGPALACGNTIVLKTAEQTPLSALYASKLLHEAGLPPGVLNVVSGYGPTAGAALASHMDVDKLAFTGSTATGKIVLQLAARSNLKPVTLELGGKSPFIVCEDANVDEAVELAHFALFFNQGQCCCAGSRTFVHESIYDEFVEKAKARALRRTVGDPFKAGIEQGPQIDSDQFEKILRYIRSGVE…
	VvALDH2B9	GSVIVT01032500001	MAAPRIFSLLSASSTAASLRSFGRYSRWGRGSSRFSTAVATEEEPITPPVQIDYTQLLINGRFVDAASGKTFPTLDPRTGDVIAHVAEGEAEDINRAVSAARKAFDEGPWPKMTPYERSCILFRFADLLEKHCSEIAALESWDNGKPYEQAANVEIPMVIRVFRYYAGWADKIHGLTVPADGLHHVQTLHEPIGVAGQIIPWNFPLLLYGWKVGPALACGNTIVLKTAEQTPLSALYASKLLYEAGLPPGVLNVVSGFGPTAGAALSSHMDVDKLAFTGSTGTGKIVLGLAAKSNLKPVTLELGGKSPFIVCEDADVDKAVELSHTALFYNQGQSCCSGSRTFVHESIYDEFIEKAKARALKRVVGDPFKKGVEQGPQIDSQQFNKILGYIKSGIEAGA…
	VvALDH3F1	GSVIVT01018842001	MTGSGVNGMIGMEGGRVEESIGELRRTFRSGETRSAAWRKAQLKALLQLLRDNENKIFEALKQDLGKHPVESYRDELGVVEKSVKYSLSHVDEWMAPKKSSLPLIFFPGKGQVLPEPLGLVLIFSSWNFPISLALDPVIGAISAGNSVVLKPSEQAPACSSFLANTIPLYLDSKAIKVIEGGAAISQQLLQQKWDKIFFTGSPSVARIVMSAAVKHLTPVTIELGGKCPTIFDNLSSPSDTEVAVKRVVGGKWGPCNGQACIGVDYVLVEEKFASHLIEMLKKTIKKFYGENPKELKDISKIVNKHHFQRLHNLLKEPLVAASIVHGGLIDEEKLFIEPTILLDPPLDAEIMTEEIFGPLLPIITLKNIEESIEFINSRPKPLALYAFTNDEAFKRRIL…
	VvALDH3H1	GSVIVT01008845001	MGVTPIKLNFCIFFVNIIIIIKYKILLVCLIFQREGKRLLIDLIVVFPRSSISKSCCGRKSSMAEDSETKKVFDAEAAASLMKELRGTYASGKTRSYEWRVAQLKNLMKIVDDHEKDILDAIRADLSKPEQESYIAEISIIKSSCTRALGELNRWMKPEKVKTSITTFPSSAEIVSEPLGVVLIIGAWNFPLLLALDPAIGAIAAGNAVVLKPSELCPATSSLIAKLVGKYLDSSCIKVVEGAVAETSALLEQKWDKIFFTGSGRVGRIVMAAAAKHLTPVALELGGKCPVVVDSDINLPVAIRRIAGGKWASNNGQACIAPDYIVTTKDFAPKLIDALKHELEAWYGKDPLESKDLAHIVNSNHFARLAKLLDDDKVSGKIIHGGQRDKANLKFAPTI…
	VvALDH3H5	GSVIVT01022356001	MRSLSPELFHVCSVDGGYTRSLRNQFPKQRNPPLPIPVLKKRKRLRFTHSSFICSATLAVMADEKKKVFDVESAASLVKELRGSFNAGKTKSYEWRIAQLKGIEKMIDEREKDIIEALHEDLSKPELEAFVSEISMSKGACKLALKELGHWMKPEKAKTSMTTYPSSAEIVSEPLGVVLVISTWNYPLLLSIDPVIGAIAAGNAVVLKPSEIAPATSTLLSKLLEEYLDNSSIRVVEGAVAETTALLEQKWDKIFYTGSPRVGRIVMAAAAKHLTPVTLELGGKCPVVVDSNVNLQVAARRLIAGKWACNNGQACISPDYIITTKDFAPKLIDVLRHELEEFFGKNPIESEDMSRIVSVQHFKRLTRLLDEDEVSDKIIIGGQSDENQLKIAPTILVDV…
	VvALDH3J1	GSVIVT01025276001	MAEIENLEPDLEELRESYRSGKTKEASWRKSQLKGLLTLLKEQEKDIFKALEQDLGKHYAESYRDEVGTLTKSVNLALSSLKDWMSSRKAKLPIATFPSTAEVFPEPLGLVLIISSWNFPFGLSLEPVIGAIAAGNSVVLKPSELAPASSSLLAKTIPTYLDKKAVKVIEGGAAVGEHLLRCKWDKIFFTGNPRVGRVVMTAAANHLTPVTLELGGKCPAIFDSFSSSWDKEMVIKRVLGGKFGACAGQACIAIDYILVQEGFAPTLLELLRNMTKKMFGENPRETKSMARIINKKHFLRLKNILDDPSVQSCIVHGGGVDEDNLFIEPTILMNPPLKASIMTDEIFGPLLPIITLKKIEDSIEFINSRPKALAIYVFTKNETLKRRIISETSSGSVTF…
	VvALDH5F1	GSVIVT01036719001	MGLLRSSCSALCHGPRTASVLRPSAVLTRQISMDTQNLVARLNSSGLLRSQCLIGGKWTEAYDGKTIPVHNPATGDVLVNVPCMGGQETNDAISVAYEAFLSWSKLTAAERSKRLRKWYDLLIANKEELGQIITLEQGKPLKEAIGEVNYGAAFIEFSAEEAKRIYGDIIPSPLADRRLLVLKQPVGVVGAITPWNFPLAMITRKVGPALACGCTVVIKPSELTPLTALAAAELALQAGIPPGAVNVVFGNAPEIGDALLASRQVRKITFTGSTAVGKKLMAGAAQTVKKVSLELGGNAPCIIFDDADLEVAVKGALGTKFRNSGQTCVCANRILVQEGIYEKFAIAFSQAVQSMQVGEGFTEGVVQGPLINEAAVQKVESFVKDAVSKGAKVLLGGKR…
	VvALDH5F2	GSVIVT01036720001	MEAQSVITRFQNSGVFRTQGLIGGKWTEAYDGKTIQVHNPATGEVIADVPCMGQPETNDAISSAYEMFNSWSKVTAIERSQCLWKWHDLLIAHKEELGQLITLEQGKPLNEAIIEVIIAAGYLEFFAEEAKHVYSDIIPSTVADCQLFVIKQPVGVVGAITPWNFPLAMLTSKVGPALACGCTVVLEPSELTPLIAFAAAGLALEAGIPSGALNVVTGNAPDIEHALLASPKVRKITFTGLSAVEKKIMPGAGETLRKVSLEPGGNAPCIVFDDTDLGVAVKSILAVKFHNSGQTCISANRILVQEGIYEKFATAFSKAVTSLQVGDGFCEGVTQGPLINEAAVQTVESLVQDAISKGAKLLLGGKRHNLGMTFYEPTVIGDVNNKMLISRNKICGPIA…
	VvALDH5F3	GSVIVT01036721001	MAKFLFDYYFQYNFQNRPTHLASWHYNSVMTYGSQLLFIVSEGFSRFGFHNLLLICHFYRQNFLIQISMDPQSAIAQVKRAGLFRTQGLIGGKWMDAYDGKTFEVYNPATGEVLANVACMGKKEANDAIASAHAAFTSWSKLTTAERSKLMRKWYDLLIAHQTELGQLITLEQGKPVAEGYNEVLIGASCLEFFLEEVKHCYGDIIPQTQADRRMFVLKQPVGVVGAITPWNLPLAMALRKVSPAMACGCTVVIKPSELTPLSALAVAELALQAGIPPGVFNMVMGFAPEIGDAFLASPKVRAITFTGSTAVGKMLLAGAAQTVKKTSMELGGNAPSMIFDDADLEVTVKGLMIVKFFNCGQTCISPNRILVQEGIHDKFAAALTKAVQTLRVGHGFDE…
	VvALDH6B3	GSVIVT01000336001	MLRFSLQRVRNFKSLRPELFALGNSRFSTATEPSSKQRNPPRVPNLIGGSFVDSQSSEFIDVINPATQQVVSQIPLTSNEEFKAAVSAAKQAFPAWRNTPVTTRQRIMFKLQQLIRRDIDKLAMNITTEQGKTLKDAHGDVFRGLEVVEHACGMATLQMGEFVPNVSSGIDTYSIREPLGVCAGICPFNFPAMIPLWMFPIAVTCGNTFVLKPSEKDPGASLMLAELAMEAGLPDGVLNIVHGTRNIVNAICDDEDIRAVSFVGSNTAGMHIYSRASAKGKRVQSNMGAKNHAIVLPDASLDATLNALVAAGFGAAGQRCMALSTVVFVGDSKSWEDKLLERAKALKVNSGTEPDADLGPVISKEAKERICKLIQNGVDSGARLVLDGRNIVVPGYEHG…
	VvALDH6B5	GSVIVT01000338001	MDIQDCTELNEIPQMLPPPPGSFIDREELIQHVGDFALSQGYVVTIKQSKKDKVVVLGCDRGGVYRNRRKLVDESSAEQVRKRKTGSRLTNCPFEVVGKKEDGLWVLAIKNGEHNHDPIRDISEHPSSRRFTEREVLLIKDMTEAGLKPRQILKRLRQNNPELLSTPKHVYNVKAKLRQGNLTVRNFKSLRVKSSVENSHISTANEPSWRQRNPPRVPNLIGGRFVDSQSFASIDVTNPATQKVVSQVPLTTNEEFRAAIFAAKRAFPSWRDTPVTTRQRIMFKFQELIRRDIDKIAMNITTEHGKTLKDAYTDVHRGLEVVEHACGMATLQMGEFVSNVSNGIDTYSIREPLGVCAGICPFDFPAMIPLWMFPIAVTCGNTFILKPSEKDPGATIILA…
	VvALDH6B7	GSVIVT01003951001	MTDAGIKPRQVLKALKKNNPELQSTPRHLYNLKAKIRQGNISEKSFKSWRPNRSVPVNTTNPLESSSKHNIHPLKVPNLIGGKFVDSQACAIIDVINPATQEVVSEVPLTTYEEFKAAVSAAKQAYPSWRNTPVTTRQRIMFKLQELIRRDIDKLAMNITIEQGKTLKGAQGDVLRGLEVVEHACGMATLQMGEFVPNASNGIDTYCLREPLGVCAGICPFNFPAMISLWMFPIAVTCGNTFILKPSEKNPGYCPYTFGKSSENFKRYIFFWTNKIMLLHESVNWDATHCGAFIYLWNDLKRVKEDQGKENLWQSCLGFLSKHHLGEDRETFQRSLIATKKFLNKLLREIGENGSKPPERPQVENSKKGFLKQKDSILQKSKSSLNGHLLGLFIGILVG…
	VvALDH7B5	GSVIVT01015062001	MSFERKEYQFLAEIGVGPANPGCYINGEWKARGPLVSSVNPSNNQRIAVVTEASIEDYEEGLMACSEAAKTWMKIPAPKRGEIVRQIGEALRAKLGSLGRLVSLEMGKILAEGIGEVQEIVDMCDYAVGLSRQINGSIIPSERPDHMMCEVWNPMGIVGVITAFNFPCAVLGWNACLALVCGNCVVWKGAPTTPLVTIAVTKLVAEVLEKNNLPGAIFTSFCGGAEIGEAISKDARIPLVSFTGSSKVGLMVQQAVNQRFGKCLLELSGNNAIIIMEDADIGLAVRSVLFAAVGTAGQRCTTCRRLLVHESIYETVLNQLIDVYKQVKMGDPLEKSTLVGPLHTRASKENFEKGIEIIKFQGGNILIGGSTVESEGNFVQPTIVEISPNASVVKEELFG…
	VvALDH7D1	GSVIVT01016734001	MIVECADMFARSEYMFLSEIDLSVVHPGYYVNGKWKGRSSSMVTSVNPVDNETIAAVTEGSIEDYEEGIQACSKAAKLWMKTPVSKRCEIVRQIGDALRAKLQLFGRLVSLEVGKILVAGIGEVQEVIDMCDYAAGLSEKLNLNASIRHERQNHVTLQLRNPFGVVGVITPFNFPCAVLGRNACMALVTGNCVVWKGSRTTPLVTIAITKLVAGVLKNNNLPGAIFTSFCGGAPIGQAMAEDKRIPLVSFTGTSKVGLMVQQRVNDRFGKCLLELSGNNAITVMGDADIPLVVQAVLLDAVGIAGQCRITCHRLFIQETIYELVIERLLLEYTLVTIGMGDPLKTGTLLGPLHTKALKRNFRTVMQKIKSQGGKVFIGDVVSTVGNFVRPTIVEISPNA…
	VvALDH10A9	GSVIVT01007829001	METKIPCRQLFIDGKWVEPITKRRIPVINPATEQTIGLIPAATGEDVELAVDAARRAFARNKGADWAKAPGAVRAKYLRAIAAKITERKTELAKLEALDCGKPLDEAAWDIDDVASCFEYFADHAEALDAQQKAPLSLPMETFKCHILKEPVGVVGLITPWNYPLLMATWKVAPALAAGCTAILKPSELASVTCLELADVCIEVGLPPGVLNILTGLGSEAGAPLSSHPHVDKIAFTGSTVTGSKIMTAAAQLVKPVSLELGGKSPILVFEDVDLDKAAEWTAFGCFWTNGQICSATSRLLVHESIAAEFLDKLVKWTKNIKISDPFEEGCRLGPVVSREQYEKILKLVSTAKSEGATILCGGGRPQHLKMGFYIEPTIISDVTTSMQIWREEVFGPVL…
	VvALDH10B1	GSVIVT01032588001	MMAVPIPSRQLFIDGEWREPLLKKRIPIINPATQEIIGDIPAATAEDVDIAVEAARRAFSKPDSWASTSGSFRAKFLRAIADKILERKIELAKLEVVDCGKPIDEAISDMVSVAGCFKYYAELAEALDAKQRIPISIPMESFKTHVLKEPIGVVALITPWNYPLLMAAWKVAPALAAGCTAILKPSELASVTCLELAEVCRDVALPPGVLNILTGLGPEAGAPLASHPHVDKIAFTGSTATGIKIMTTAAQTIKPISLELGGKSPILVFEDVDLDNAIEWTLYGCFPNNGQICSATSRLLVHENIAAKFVEKLIQWSKSIKISDPLEEGCRLGAIVSEGQYEKILNFISTAKSEGATILYGGVRPQHLKKGFFIEPTIITDVSTSMQIWREEVFGPVLC…
	VvALDH11A3	GSVIVT01035891001	MAGSGVFAEILDGDVFKYYTDGAWKTSSSGKSVPIINPTTRSTQYKVQACTQEEVNKVMETAKNAQKLWAKTPLWKRAELLHKAAAILKEQKAPIAECLVKEIAKPAKDAVTEVVRSGDLVSYCAEEGVRILGEGKFLVSDSFPGNERSKYCLTSKIPLGVILAIPPFNYPVNLAVSKIGPALIAGNSLVLKPPTQGAVAALHMVHCFHLAGFPKGLINCVTGRGSEIGDFLTMHPGVDCISFTGGDTGIAISKKAGMVPLQMELGGKDACIILEDADLDLAASSIVKGGFSYSGQRCTAIKVVLVMESVADALVEKVNVKLAKLTVGAPEDDCDITPVVTESSANFIEGLITDAKQKEATFCQEYKREGNLIYPLLLDNVRPDMRIAWEEPFGPVLPV…
	VvALDH11B1	GSVIVT01023590001	MAGTGVFAEIIDGDVYKYYSEGEWRKAVSGKSVAIINPTTRKTQYRVQACSQEEVNKAMEIAKSAQKIWAKTPLWKRAELLHKAAAILKEHKAPIAECLVKEIAKPAKDAVTEVVRSGDLVSYTAEEGVRILGEGKFLVSDSFPGNERSKYCLTSKIPLGVILAIPPFNYPVNLAVSKIAPALIAGNSIVLKPPTQGAVSALHMVHCFHLAGFPKGVISCVTGKGSEIGDFLTMHPGVNCISFTGGDTGVAISKKAGMIPLQMELGGKDACIVLEDADLDLVAANIVKGGFSYSGQRCTAVKVVLAMESIADTLVEKVNAKVAKLTVGPPEDDCDITPVVSESSANFIEGLVMDAKQKGATFCQEYRREGNLIWPLLLDNVRPDMRIAWEEPFGPVLPV…
	VvALDH12A1	GSVIVT01008047001	MRGRVPQIAALNWLGSLSLSRSIHNLPFATIEVEEISGSQPAEVQNLVQGKWTGSTSGETIVDPLNGEPFIQVAEVDETGIQPFVDSLSKCPKHGLHNPFKAPERYLMLGDISNKAAHMLSLPKVSDFFTRLIQRVAPKSYQQALGEVYVTQKFLENFSGDQVRFLARSFAVPGNHLGQQSHGFRWPYGPVAIVTPFNFPLEIPVLQLMGALYMGNKPILKVDSKVSIVMEQMIRLLHHCGLPMEDLDFINSDGKTMNKLLLEANPRMTLFTGSSRVADKLAVDLKGRIKLEDAGFDWKILGPDVQEVDYVAWVCDQDAYACSGQKCSAQSIVFMHENWFKSSLISRMKDLAARRKLEDLTIGPVLSFTTEAMLEHMNKLLQIPGSELLFGGKALENHS…
	VvALDH18B1	GSVIVT01016467001	MHMDAMDPTRAFVKDVKRLVIKFGTAVVTRSDGRLALGRLGALCEQIKELNSQGYQVIVVTSGAVGLGRQRLRYRSLLNSSFADLQKPQAELDGKACAAVGQNNLMALYDTLFSQLDVTSAQLLVTDNDFRDEAFRNQLTQTVDSLLALRVIPIFNENDAVSTRKAPYEDSSGIFWDNDSLAGLLALQLKADLLVLLSDVDGLYSGPPSDPRSKLIHTYLEKGHQGQITFGDKSRVGRGGMTAKVKSAVYSSQAGIPVVITSGYATGSILKVLNGERIGTLFHRDAYKWVQVKEVGAREMAVAARESSRRLQAMSSQDRKKILLDIANALETNEELIKIENDADVEAAQLAGYEKSLVSRLVLKPGKISSLANSIRVLANMEEPIGHVLKRTEVADGLI…
	VvALDH18B3	GSVIVT01034097001	MDSSREFVKDVKRVIVKVGTAVVTRADGRLAVGRVGALCEQLKELNSQGYEVILVASGAVGVGIQRLRYRRLVNSSLDDLQKPQIELDSKACAAVGQSSLMALYDTLFSQLDVTASQLLVTNSDFRNPDFRMQLSETVGSLLDLRVIPIFNENDAISTRDHPNEDSSGIFCDNDSLATLLALELKADLLVLLSDVEGLYNAPPNKPHAELIHTYVKEKHEGEITFGDKSKVGRGGMTAKVKAANQAADAGTPTVITSGYATDNIIKVLQGQRVGTLFHKDAHSWTLVKEIGAREMAVAARECSRRLQALPSKDRRKILLDIADALEANESLIKVENEVDVAAAQEAGYDKSLLSRLTLKPGKISGLAKSIRMLADMKEPIGHVLSRMELADGLILEKTS…
	VvALDH22A1	GSVIVT01035003001	MAFWWPLLVLGFAFALCRFLLMLIPPNVPSIDVDASDVLDDGKTKENSFIYIPSRGRTPEKVQCYEPATMKYLGFCPALRPDEVREHVAQARKAQKIWARSSFKQRRQFLRILLKYIIEHQELICEISSRDTGKTMVDASLGEIMTTCEKITWLLSEGERWLKPEYRSTGRSMLHKTAKVEFHPLGVIGAIVSWNYPFHNIFNPMLAAVFSGNGVVIKVSEHASWSGCFYLRIIQAALAAVGAPENLVDVITGFAETGEALVSSVDKIIFVGSPGVGKTIMRNASDTLIPVTLELGGKDAFIVCEDVDVPHVAQIAVRAALQSSGQNCAGAERFYVHQDIYSKFVAEVVRIVKSVTAGPPLSGKYDMGAICMQEHSEKLQNLVNEALDKGAEFAGRGSF…
