# Supplementary material for: Aldehyde Dehydrogenase Gene Superfamily in Populus: Organization and Expression Divergence between Paralogous Gene Pairs
Source: PLoS One. 2015 Apr 24;10(4):e0124669. doi: 10.1371/journal.pone.0124669 (PMC4409362; doi:10.1371/journal.pone.0124669)
Supplement: S2 Table — (XLSX) [file pone.0124669.s003.xlsx]

## Sheet: TabS
Table S2. Probe sets corresponding to Populus ALDH genes
Gene	Gene Model	Corresponding Affymetrix ID	Corresponding NimbleGen ID
PtALDH2B4	Potri.012G078700	Ptp.2379.2.S1_a_at	TREE0002S00003366
		PtpAffx.137981.1.S1_a_at
		PtpAffx.137981.2.S1_at
PtALDH2B6	Potri.015G074100	Ptp.4022.1.S1_at	TREE0002S00018529
		Ptp.4022.1.S1_s_at
		PtpAffx.137981.1.S1_at
		PtpAffx.49296.1.A1_at
PtALDH2B7	Potri.002G189900	Ptp.1352.1.S1_at	TREE0002S00003992
		Ptp.464.1.A1_at
		PtpAffx.6058.2.S1_at
PtALDH2C4	Potri.018G075000	PtpAffx.20905.1.S1_at
PtALDH3F1	Potri.007G017100	PtpAffx.139716.1.S1_at	TREE0002S00004367
		PtpAffx.15203.1.S1_a_at
		PtpAffx.15203.1.S1_at
PtALDH3J1	Potri.001G259100	PtpAffx.65163.1.A1_at	TREE0002S00000034
PtALDH3H4	Potri.002G081800	PtpAffx.201861.1.S1_at	TREE0002S00012954
PtALDH3H1	Potri.005G179300	PtpAffx.161540.1.S1_s_at	TREE0002S00004219
		PtpAffx.205540.1.S1_at
		PtpAffx.205541.1.S1_at
PtALDH3H5	Potri.001G412900	PtpAffx.33063.1.A1_at
PtALDH3H6	Potri.005G069800		TREE0002S00023704
PtALDH5F1	Potri.010G174000	Ptp.3030.1.S1_at	TREE0002S00025178
		Ptp.3030.1.S1_s_at
		PtpAffx.130569.1.S1_at
		PtpAffx.148969.1.A1_at
		PtpAffx.162816.1.S1_at
PtALDH6B4	Potri.001G283100	PtpAffx.113703.2.S1_at	TREE0002S00021099
		PtpAffx.63321.1.A1_at
PtALDH6B2	Potri.001G283300	PtpAffx.113703.1.S1_at	TREE0002S00020303
		PtpAffx.113703.3.S1_a_at
PtALDH6B3	Potri.009G078600	Ptp.5058.1.A1_at	TREE0002S00023276
		PtpAffx.113703.3.S1_at
PtALDH6B5	Potri.009G078700	PtpAffx.144436.1.S1_s_at
		PtpAffx.204775.1.S1_at
PtALDH6B7	Potri.005G147700	PtpAffx.160459.1.A1_at
		PtpAffx.205396.1.S1_at
		PtpAffx.205397.1.S1_at
PtALDH7B5	Potri.001G167100	Ptp.2320.1.S1_a_at	TREE0002S00028390
PtALDH7B4	Potri.003G067700	PtpAffx.38126.1.S1_at	TREE0002S00022592
PtALDH10A8	Potri.012G075600	Ptp.2043.1.S1_at	TREE0002S00019138
PtALDH10A9	Potri.015G070600	Ptp.2374.1.S1_at	TREE0002S00018522
		PtpAffx.155371.1.S1_s_at
PtALDH11A4	Potri.006G186800	Ptp.5899.1.S1_s_at	TREE0002S00000748
		PtpAffx.150789.1.S1_s_at
		PtpAffx.206509.1.S1_at
PtALDH11A3	Potri.018G109700	PtpAffx.25964.1.S1_s_at	TREE0002S00011893
		PtpAffx.25964.2.S1_at
		PtpAffx.84340.1.A1_at
PtALDH11A5	Potri.018G020600	PtpAffx.6453.1.A1_at	TREE0002S00028013
PtALDH12A1	Potri.015G064200	Ptp.4197.1.S1_s_at	TREE0002S00030513
		PtpAffx.1370.1.A1_s_at
		PtpAffx.149856.1.S1_s_at
		PtpAffx.215733.1.S1_at
PtALDH18B2	Potri.008G060200	PtpAffx.207726.1.S1_at
PtALDH18B1	Potri.010G198400	PtpAffx.11476.1.S1_at	TREE0002S00004534
		PtpAffx.130839.1.S1_at
		PtpAffx.91337.1.S1_at
PtALDH22A1	Potri.008G106000	PtpAffx.207948.1.S1_at	TREE0002S00003020
		PtpAffx.72638.1.S1_s_at
		PtpAffx.73910.1.A1_s_at
