# Supplementary material for: Aldehyde Dehydrogenase Gene Superfamily in Populus: Organization and Expression Divergence between Paralogous Gene Pairs
Source: PLoS One. 2015 Apr 24;10(4):e0124669. doi: 10.1371/journal.pone.0124669 (PMC4409362; doi:10.1371/journal.pone.0124669)
Supplement: S4 Table — (XLSX) [file pone.0124669.s005.xlsx]

## Sheet: Sheet1
Table S4. Amino acid identity among P. trichocarpa and A. thaliana ALDH proteins was analyzed in pairwise fashion.
	PtALDH7B3	PtALDH7B4	AtALDH7B4	PtALDH3H1	PtALDH3H2	AtALDH3H1	PtALDH3I1	PtALDH3I2	AtALDH3I1	AtALDH3F1	PtALDH3F1	PtALDH3F2	AtALDH22A1	PtALDH22A1	AtALDH2B7	PtALDH2B7	PtALDH2B3	PtALDH2B4	AtALDH2B4	AtALDH2C4	PtALDH2C4	PtALDH10A8	PtALDH10A9	AtALDH10A8	AtALDH10A9	AtALDH5F1	PtALDH5F1	PtALDH6B1	PtALDH6B2	PtALDH6B3	AtALDH6B2	PtALDH6B4	PtALDH6B5	PtALDH11A1	PtALDH11A2	AtALDH11A3	PtALDH11A3	AtALDH12A1	PtALDH12A1	AtALDH18B1	AtALDH18B2	PtALDH18B1	PtALDH18B2
PtALDH7B3	1
PtALDH7B4	0.955	1
AtALDH7B4	0.835	0.839	1
PtALDH3H1	0.17	0.17	0.19	1
PtALDH3H2	0.172	0.174	0.192	0.875	1
AtALDH3H1	0.176	0.176	0.187	0.705	0.707	1
PtALDH3I1	0.16	0.16	0.174	0.652	0.662	0.636	1
PtALDH3I2	0.169	0.171	0.188	0.648	0.665	0.643	0.893	1
AtALDH3I1	0.162	0.164	0.178	0.645	0.639	0.616	0.607	0.668	1
AtALDH3F1	0.2	0.198	0.204	0.462	0.471	0.472	0.475	0.465	0.472	1
PtALDH3F1	0.188	0.188	0.19	0.483	0.487	0.481	0.469	0.453	0.472	0.619	1
PtALDH3F2	0.211	0.202	0.222	0.537	0.537	0.547	0.538	0.529	0.508	0.579	0.584	1
AtALDH22A1	0.201	0.197	0.189	0.253	0.251	0.255	0.248	0.254	0.236	0.259	0.279	0.257	1
PtALDH22A1	0.195	0.195	0.191	0.24	0.232	0.246	0.233	0.244	0.221	0.248	0.269	0.259	0.844	1
AtALDH2B7	0.26	0.258	0.278	0.263	0.254	0.266	0.217	0.247	0.227	0.245	0.248	0.285	0.267	0.283	1
PtALDH2B7	0.252	0.248	0.258	0.257	0.246	0.252	0.215	0.247	0.215	0.243	0.234	0.268	0.259	0.267	0.805	1
PtALDH2B3	0.257	0.253	0.263	0.241	0.237	0.248	0.221	0.249	0.216	0.241	0.241	0.27	0.253	0.267	0.759	0.782	1
PtALDH2B4	0.264	0.259	0.27	0.246	0.241	0.243	0.223	0.242	0.216	0.245	0.243	0.273	0.261	0.275	0.784	0.798	0.932	1
AtALDH2B4	0.244	0.246	0.262	0.257	0.248	0.25	0.213	0.242	0.211	0.234	0.239	0.262	0.252	0.262	0.762	0.752	0.789	0.807	1
AtALDH2C4	0.251	0.244	0.259	0.229	0.218	0.222	0.21	0.23	0.226	0.224	0.224	0.258	0.249	0.257	0.543	0.548	0.54	0.549	0.569	1
PtALDH2C4	0.242	0.237	0.252	0.238	0.226	0.233	0.226	0.226	0.238	0.229	0.236	0.259	0.288	0.295	0.556	0.541	0.548	0.563	0.546	0.751	1
PtALDH10A8	0.269	0.267	0.279	0.249	0.252	0.252	0.241	0.268	0.227	0.254	0.261	0.282	0.284	0.286	0.405	0.379	0.391	0.399	0.409	0.424	0.434	1
PtALDH10A9	0.264	0.26	0.264	0.245	0.247	0.249	0.235	0.255	0.232	0.261	0.267	0.282	0.276	0.278	0.403	0.385	0.399	0.401	0.414	0.428	0.427	0.926	1
AtALDH10A8	0.255	0.255	0.263	0.253	0.255	0.251	0.256	0.278	0.228	0.26	0.278	0.284	0.277	0.281	0.393	0.389	0.397	0.401	0.399	0.444	0.43	0.82	0.826	1
AtALDH10A9	0.248	0.251	0.261	0.241	0.247	0.247	0.23	0.244	0.225	0.269	0.27	0.277	0.274	0.274	0.409	0.403	0.414	0.42	0.426	0.444	0.432	0.803	0.815	0.794	1
AtALDH5F1	0.271	0.273	0.288	0.238	0.226	0.249	0.228	0.248	0.223	0.24	0.247	0.277	0.254	0.264	0.367	0.369	0.387	0.4	0.385	0.372	0.38	0.398	0.4	0.398	0.391	1
PtALDH5F1	0.267	0.265	0.282	0.249	0.233	0.256	0.219	0.245	0.218	0.231	0.247	0.266	0.242	0.256	0.364	0.373	0.387	0.398	0.388	0.372	0.383	0.395	0.4	0.398	0.391	0.778	1
PtALDH6B1	0.208	0.208	0.212	0.187	0.181	0.182	0.177	0.193	0.182	0.2	0.201	0.223	0.181	0.195	0.282	0.29	0.299	0.299	0.296	0.289	0.298	0.288	0.302	0.291	0.286	0.277	0.29	1
PtALDH6B2	0.188	0.193	0.188	0.165	0.153	0.192	0.147	0.178	0.154	0.167	0.165	0.262	0.148	0.149	0.257	0.241	0.267	0.267	0.266	0.228	0.269	0.285	0.28	0.251	0.256	0.256	0.276	0.915	1
PtALDH6B3	0.208	0.212	0.22	0.187	0.176	0.182	0.173	0.186	0.186	0.195	0.208	0.232	0.18	0.193	0.282	0.286	0.289	0.293	0.292	0.289	0.288	0.29	0.3	0.293	0.286	0.275	0.29	0.934	0.862	1
AtALDH6B2	0.208	0.206	0.21	0.197	0.19	0.192	0.186	0.202	0.196	0.205	0.202	0.222	0.179	0.185	0.281	0.285	0.281	0.283	0.292	0.308	0.326	0.297	0.31	0.299	0.287	0.26	0.278	0.835	0.754	0.82	1
PtALDH6B4	0.206	0.208	0.214	0.191	0.184	0.177	0.165	0.185	0.178	0.188	0.196	0.214	0.175	0.181	0.261	0.26	0.258	0.262	0.244	0.265	0.276	0.27	0.28	0.279	0.256	0.262	0.261	0.722	0.671	0.722	0.64	1
PtALDH6B5	0.206	0.198	0.204	0.178	0.172	0.177	0.162	0.167	0.171	0.183	0.188	0.201	0.186	0.183	0.259	0.26	0.268	0.274	0.265	0.287	0.301	0.289	0.287	0.286	0.272	0.267	0.276	0.698	0.623	0.711	0.617	0.686	1
PtALDH11A1	0.22	0.222	0.23	0.225	0.216	0.229	0.212	0.221	0.197	0.202	0.213	0.235	0.258	0.262	0.305	0.297	0.299	0.299	0.291	0.271	0.269	0.303	0.293	0.324	0.297	0.29	0.298	0.255	0.223	0.248	0.248	0.233	0.223	1
PtALDH11A2	0.218	0.22	0.227	0.219	0.212	0.225	0.211	0.222	0.192	0.198	0.211	0.238	0.255	0.256	0.303	0.295	0.297	0.299	0.289	0.273	0.269	0.296	0.286	0.322	0.292	0.292	0.294	0.251	0.214	0.248	0.246	0.233	0.222	0.964	1
AtALDH11A3	0.221	0.221	0.231	0.217	0.21	0.221	0.207	0.216	0.191	0.203	0.218	0.237	0.248	0.253	0.295	0.287	0.291	0.291	0.282	0.275	0.279	0.3	0.292	0.323	0.298	0.282	0.294	0.252	0.219	0.245	0.245	0.239	0.226	0.907	0.909	1
PtALDH11A3	0.23	0.224	0.238	0.233	0.221	0.223	0.214	0.22	0.197	0.207	0.216	0.231	0.243	0.246	0.296	0.292	0.296	0.299	0.283	0.278	0.277	0.303	0.295	0.32	0.288	0.297	0.297	0.255	0.23	0.255	0.253	0.24	0.233	0.891	0.889	0.869	1
AtALDH12A1	0.155	0.155	0.157	0.14	0.144	0.15	0.135	0.147	0.136	0.151	0.173	0.176	0.132	0.131	0.194	0.175	0.172	0.176	0.172	0.158	0.166	0.172	0.18	0.175	0.164	0.171	0.176	0.172	0.184	0.168	0.164	0.157	0.171	0.163	0.158	0.159	0.165	1
PtALDH12A1	0.151	0.155	0.141	0.141	0.147	0.153	0.138	0.148	0.144	0.161	0.178	0.176	0.142	0.134	0.189	0.177	0.174	0.17	0.168	0.149	0.162	0.176	0.177	0.177	0.162	0.175	0.174	0.164	0.183	0.166	0.164	0.149	0.167	0.165	0.16	0.159	0.163	0.822	1
AtALDH18B1	0.081	0.075	0.089	0.086	0.092	0.097	0.091	0.105	0.089	0.087	0.073	0.093	0.08	0.079	0.09	0.098	0.101	0.101	0.104	0.104	0.099	0.104	0.114	0.11	0.106	0.11	0.12	0.098	0.094	0.092	0.091	0.088	0.091	0.095	0.091	0.095	0.091	0.081	0.104	1
AtALDH18B2	0.085	0.081	0.095	0.088	0.094	0.095	0.09	0.103	0.089	0.087	0.073	0.093	0.08	0.074	0.092	0.098	0.095	0.096	0.099	0.102	0.099	0.102	0.106	0.108	0.104	0.101	0.114	0.102	0.106	0.096	0.093	0.097	0.093	0.109	0.105	0.107	0.101	0.079	0.097	0.888	1
PtALDH18B1	0.079	0.079	0.087	0.074	0.082	0.093	0.086	0.101	0.086	0.091	0.075	0.088	0.072	0.071	0.088	0.085	0.084	0.08	0.082	0.086	0.087	0.084	0.086	0.088	0.084	0.095	0.105	0.092	0.073	0.087	0.082	0.088	0.088	0.095	0.091	0.089	0.095	0.074	0.08	0.778	0.766	1
PtALDH18B2	0.083	0.083	0.093	0.076	0.08	0.091	0.084	0.101	0.089	0.087	0.073	0.088	0.076	0.074	0.088	0.085	0.082	0.08	0.08	0.084	0.092	0.082	0.084	0.086	0.082	0.089	0.101	0.094	0.073	0.087	0.086	0.092	0.089	0.095	0.089	0.089	0.095	0.079	0.094	0.782	0.773	0.91	1
